# Supplementary material for: Characterization of Human Chromosomal Material Exchange with Regard to the Chromosome Translocations Using Next-Generation Sequencing Data
Source: Genome Biol Evol. 2014 Oct 27;6(11):3015–24. doi: 10.1093/gbe/evu234 (PMC4255766; doi:10.1093/gbe/evu234)
Supplement: Supplementary Data [file supp_evu234_evu-234_Supplementary_Tables.xlsx]

## Sheet: Supplementary Table 1
	Supplementary Table S1. Conservation scores for fragments A, B, and C
Fragment	Chromosome	Start	End	phastCons Score	phyloP score
A	9	140785301	140785680	0.024 (0.116)	-0.283 (0.885)
B	6	382041	382470	0.002 (0.008)	-0.492 (0.965)
C	16	33428141	33428570	0.014 (0.081)	0.038 (0.771)

## Sheet: Supplementary Table 2
		Supplementary Table S2. Motif search results in cisRED for the 10-mer 5’-CCCAGGCTGG-3’
Chromosome	Begin	End	Length	Motif consensus sequence (+)	Sequence on the Human genome (+)	Discovery p-value	Transcription factor
22	15497564	15497574	11	5'-GCCCAGGCTnG-3' (+)	5'-GCCCAGGCTGG-3' (+)	0.00206
15	71762053	71762063	11	5'-CCCAGGCTGGA-3' (+)	5'-CCCAGGCTGGA-3' (+)	0.00333	Pax-8, Pax-5, AP-4
20	61074624	61074634	11	5'-CCCAwwCTGGG-3' (+)	5'-CCCAGCCTGGG-3' (+)	0.00472
4	3219775	3219785	11	5'-ssCAGssTGGG-3' (+)	5'-GCCAGCCTGGG-3' (+)	0.0125
11	695552	695562	11	5'-CCCrGGCynGG-3' (+)	5'-CCCAGGCTGGG-3' (+)	0.0216
11	72064559	72064569	11	5'-yCCAGwCTGrG-3' (+)	5'-CCCAGGCTGGG-3' (+)	0.0322	p53
22	21833443	21833453	11	5'-TCCAGwCTGGG-3' (+)	5'-CCCAGGCTGGG-3' (+)	0.0489	CAR
10	100985424	100985435	12	5'-TCCAGCTTGGGA-3' (+)	5'-TCCAGCCTGGGA-3' (+)	0.00303
1	151588705	151588716	12	5'-CCCAGGwAGGAG-3' (+)	5'-CCCAGGCTGGAG-3' (+)	0.0407
6	28601026	28601038	13	5'-ACCCAGGCTGGGw-3' (+)	5'-GCCCAGGCTGGGA-3' (+)	0.00336
1	58818392	58818404	13	5'-TCCCAGGCTGGCA-3' (+)	5'-TCCCAGGCTGGCA-3' (+)	0.00336
1	159546608	159546620	13	5'-ywCCAGGCTGwAA-3' (+)	5'-CCCCAGGCTGGAA-3' (+)	0.00373
1	156635815	156635827	13	5'-CCCCAGGCTGGAG-3' (+)	5'-CCCCAGGCTGGAG-3' (+)	0.00538
1	31814750	31814762	13	5'-GGCCAGCCTGGGC-3' (+)	5'-GGCCAGCCTGGGC-3' (+)	0.00562
16	71640688	71640700	13	5'-CCACCCAGGCTGG-3' (+)	5'-CCACCCAGGCTGG-3' (+)	0.00633
7	100021437	100021449	13	5'-CACCAGCCTGGGT-3' (+)	5'-CACCAGCCTGGGT-3' (+)	0.01
17	76753909	76753921	13	5'-TCCCAGCCTGGGA-3' (+)	5'-TCCCAGCCTGGGA-3' (+)	0.011
17	73786055	73786067	13	5'-wnCCAGwCTGGGC-3' (+)	5'-GCCCAGGCTGGGC-3' (+)	0.0444
20	61337543	61337559	17	5'-CmCCAGCCTGGGGmsGG-3' (+)	5'-CACCAGCCTGGGGAGGG-3' (+)	0.00152
11	66928167	66928183	17	5'-CAkGGCCCAGGCCnkGG-3' (+)	5'-CAGGCCCCAGGCTGGCC-3' (+)	0.017
1	220976259	220976284	26	5'-GGTGGCTGGAGCTCCCAGGCTGGTCr-3' (+)	5'-GGTGGCTGGAGCTCCCAGGCTGGTCG-3' (+)	0.00336
